# Supplementary material for: Brain Morphometric Alterations in Focal to Bilateral Tonic–Clonic Seizures in Epilepsy Associated With Excitatory/Inhibitory Imbalance
Source: CNS Neurosci Ther. 2024 Nov 24;30(11):e70129. doi: 10.1111/cns.70129 (PMC11586465; doi:10.1111/cns.70129)
Supplement: Supplementary file 1 — File S1. [file CNS-30-e70129-s002.xlsx]

## Sheet: Supplementary file 1
GO	Description	_LogP_FBTCS+	_LogP_FBTCS-
GO:0048814	regulation of dendrite morphogenesis	-3.92927	-2.33341
GO:0000165	MAPK cascade	-3.51932	-2.86059
GO:0030522	intracellular receptor signaling pathway	-5.19758	-2.87543
GO:0007214	gamma-aminobutyric acid signaling pathway	-4.77444	-2.48474
GO:0022412	cellular process involved in reproduction in multicellular organism	-4.29327	-2.80443
hsa05168	Herpes simplex virus 1 infection	-4.13039	-2.94923
GO:1990504	dense core granule exocytosis	-4.49578	-2.01168
GO:0032483	regulation of Rab protein signal transduction	-2.00827	-2.01168
GO:1902809	regulation of skeletal muscle fiber differentiation	-2.88029	-2.8839
hsa04211	Longevity regulating pathway	-2.03382	-3.36869
GO:0050905	neuromuscular process	-2.42978	-3.57747
GO:0035176	social behavior	-2.52127	-3.08837
GO:0099560	synaptic membrane adhesion	-2.99752	-3.81348
GO:0031330	negative regulation of cellular catabolic process	-2.43629	-4.8848
GO:0031123	RNA 3'-end processing	-2.1045	-4.95781
GO:1903311	regulation of mRNA metabolic process	-2.44084	-5.22974
GO:0090398	cellular senescence	-2.81943	-5.20291
GO:0098664	G protein-coupled serotonin receptor signaling pathway	-2.36798	-4.87348
GO:0051668	localization within membrane	-2.94302	-4.66563
GO:0031503	protein-containing complex localization	-2.50263	-4.05262
GO:1902074	response to salt	-2.83824	-4.54386
GO:1905477	positive regulation of protein localization to membrane	-2.98726	-4.95734
GO:0006913	nucleocytoplasmic transport	-2.60316	-4.60726
GO:0042770	signal transduction in response to DNA damage	-3.41298	-3.8498
GO:0035107	appendage morphogenesis	-3.93242	-3.53398
hsa04625	C-type lectin receptor signaling pathway	-3.48809	-3.98427
GO:0097190	apoptotic signaling pathway	-3.72147	-3.74674
GO:0007167	enzyme-linked receptor protein signaling pathway	-3.45646	-5.48619
GO:1903828	negative regulation of protein localization	-3.87374	-5.05779
GO:1903305	regulation of regulated secretory pathway	-3.77871	-4.25755
GO:1903706	regulation of hemopoiesis	-3.66302	-4.54233
GO:0021895	cerebral cortex neuron differentiation	-3.53282	-4.37472
GO:0006275	regulation of DNA replication	-3.88048	-4.36768
GO:0030029	actin filament-based process	-3.88552	-5.46558
GO:0060560	developmental growth involved in morphogenesis	-3.22272	-4.09262
hsa05017	Spinocerebellar ataxia	-3.78509	-4.2407
GO:0051056	regulation of small GTPase mediated signal transduction	-6.16631	-5.81398
GO:0051640	organelle localization	-6.58863	-5.70727
GO:0032968	positive regulation of transcription elongation by RNA polymerase II	-6.23947	-4.74263
hsa04710	Circadian rhythm	-4.89316	-4.10974
GO:0000280	nuclear division	-4.19836	-4.55479
GO:0007207	phospholipase C-activating G protein-coupled acetylcholine receptor signaling pathway	-4.09589	-4.10179
GO:0021544	subpallium development	-4.07643	-4.08592
GO:0021953	central nervous system neuron differentiation	-4.80809	-4.40303
GO:0048638	regulation of developmental growth	-4.79816	-5.52663
GO:0034762	regulation of transmembrane transport	-4.43014	-5.33247
hsa03083	Polycomb repressive complex	-4.18519	-4.76483
GO:1903564	regulation of protein localization to cilium	-4.38907	-4.39604
hsa04020	Calcium signaling pathway	-4.35677	-4.74988
GO:0048499	synaptic vesicle membrane organization	-4.05812	-4.06591
GO:0034976	response to endoplasmic reticulum stress	-4.61089	-4.25594
GO:1901873	regulation of post-translational protein modification	-4.55907	-4.94757
GO:0120031	plasma membrane bounded cell projection assembly	-4.05937	-3.54587
hsa04929	GnRH secretion	-4.54052	-3.94226
GO:0090596	sensory organ morphogenesis	-5.07157	-3.07975
GO:0032200	telomere organization	-7.07076	-3.99476
GO:0007507	heart development	-3.15114	-7.63495
GO:0033044	regulation of chromosome organization	-3.59343	-7.18205
GO:0018205	peptidyl-lysine modification	-5.96436	-7.65063
GO:0042752	regulation of circadian rhythm	-5.41447	-9.08538
hsa04010	MAPK signaling pathway	-5.86096	-8.84367
GO:0044057	regulation of system process	-4.29447	-6.3128
GO:1901987	regulation of cell cycle phase transition	-5.34313	-9.28363
GO:0043009	chordate embryonic development	-4.56028	-8.04807
GO:0050808	synapse organization	-5.96024	-6.3699
GO:0070201	regulation of establishment of protein localization	-5.77909	-9.94513
GO:0032259	methylation	-5.18466	-6.4445
GO:0042391	regulation of membrane potential	-4.72415	-7.39971
GO:0060322	head development	-8.78368	-7.92977
GO:0032774	RNA biosynthetic process	-6.94893	-9.06853
GO:0065004	protein-DNA complex assembly	-9.66718	-6.74506
GO:0010975	regulation of neuron projection development	-9.90507	-8.38628
GO:0051965	positive regulation of synapse assembly	-6.69691	-7.47251
GO:0007610	behavior	-6.16871	-6.8159
GO:0033365	protein localization to organelle	-6.68798	-9.82545
GO:0071805	potassium ion transmembrane transport	-6.33892	-6.3653
GO:0001501	skeletal system development	-7.54143	-8.67168
hsa04728	Dopaminergic synapse	-8.09549	-8.7388
GO:0051301	cell division	-6.34578	-7.72684
GO:0009314	response to radiation	-6.16817	-8.02931
GO:0018193	peptidyl-amino acid modification	-9.62527	-12.0777
GO:0050804	modulation of chemical synaptic transmission	-7.47358	-10.1517
GO:0032446	protein modification by small protein conjugation	-8.59034	-10.6786
GO:0000902	cell morphogenesis	-8.59897	-10.725
GO:0051276	chromosome organization	-12.0744	-7.77184
GO:0099536	synaptic signaling	-10.2704	-9.11683
GO:0051052	regulation of DNA metabolic process	-10.3347	-12.874
GO:0016071	mRNA metabolic process	-13.8654	-17.3981
GO:0006974	DNA damage response	-16.6966	-17.6359
GO:0006325	chromatin organization	-30.2183	-30.8827
GO:0034660	ncRNA metabolic process	0	-6.53229
GO:0051338	regulation of transferase activity	0	-6.03453
GO:0031329	regulation of cellular catabolic process	0	-6.62407
GO:0031400	negative regulation of protein modification process	0	-4.0902
GO:0010256	endomembrane system organization	0	-4.19014
GO:0006499	N-terminal protein myristoylation	0	-4.61707
GO:0051336	regulation of hydrolase activity	0	-4.29075
GO:0006914	autophagy	0	-3.806
GO:1901699	cellular response to nitrogen compound	0	-3.97578
GO:0008589	regulation of smoothened signaling pathway	-4.6743	0
