# Supplementary material for: Brain Morphometric Alterations in Focal to Bilateral Tonic–Clonic Seizures in Epilepsy Associated With Excitatory/Inhibitory Imbalance
Source: CNS Neurosci Ther. 2024 Nov 24;30(11):e70129. doi: 10.1111/cns.70129 (PMC11586465; doi:10.1111/cns.70129)
Supplement: Supplementary file 2 — File S2. [file CNS-30-e70129-s003.xlsx]

## Sheet: Supplementary File 2
GO	Description	_LogP_FBTCS-	_LogP_current-FBTCS+	_LogP_remote-FBTCS+
GO:0008334	histone mRNA metabolic process	-4.53618	0	-2.56042
GO:0006499	N-terminal protein myristoylation	-4.65388	0	-2.79696
GO:0000288	nuclear-transcribed mRNA catabolic process, deadenylation-dependent decay	-6.37618	0	-2.46311
GO:0006399	tRNA metabolic process	-3.91751	0	-3.27381
GO:0031329	regulation of cellular catabolic process	-7.48446	0	-5.01072
GO:0007507	heart development	-6.36217	0	-4.46884
GO:0051338	regulation of transferase activity	-5.38837	0	-5.32378
GO:0007167	enzyme-linked receptor protein signaling pathway	-4.91621	0	-4.17316
GO:0098815	modulation of excitatory postsynaptic potential	-4.73482	0	-4.3281
GO:0034660	ncRNA metabolic process	-7.51493	0	-7.29026
GO:0009792	embryo development ending in birth or egg hatching	-7.44727	0	-6.36893
GO:0010256	endomembrane system organization	-4.15314	0	0
hsa05168	Herpes simplex virus 1 infection	-2.93128	-5.68922	-3.86081
GO:0070588	calcium ion transmembrane transport	-2.10204	-4.10701	-3.78642
GO:1990504	dense core granule exocytosis	-2.03728	-4.3457	-3.03515
GO:0048814	regulation of dendrite morphogenesis	-2.40276	-5.44896	-3.63276
GO:0030522	intracellular receptor signaling pathway	-2.60326	-4.50109	-2.41814
GO:0048024	regulation of mRNA splicing, via spliceosome	-2.78386	-3.58956	-3.62208
GO:0046822	regulation of nucleocytoplasmic transport	-2.78386	-3.58956	-3.18326
hsa05033	Nicotine addiction	-2.8849	-3.21322	-4.6215
GO:0000278	mitotic cell cycle	-3.97165	-4.96848	-3.36105
GO:0035107	appendage morphogenesis	-3.21966	-4.2498	-3.86827
GO:0120031	plasma membrane bounded cell projection assembly	-3.1685	-4.02017	-3.81557
GO:0000226	microtubule cytoskeleton organization	-3.28876	-4.58223	-4.15041
GO:0099560	synaptic membrane adhesion	-3.0593	-3.59193	-3.60897
GO:0021544	subpallium development	-3.35904	-3.08421	-3.8583
hsa04935	Growth hormone synthesis, secretion and action	-3.27313	-3.61233	-3.64598
GO:1902532	negative regulation of intracellular signal transduction	-3.66947	-3.90462	-3.51981
GO:1901873	regulation of post-translational protein modification	-3.41398	-3.0258	-3.70061
GO:0042770	signal transduction in response to DNA damage	-3.5124	-3.34487	-2.99364
GO:0032006	regulation of TOR signaling	-2.65313	-2.88106	-2.5551
GO:0007207	phospholipase C-activating G protein-coupled acetylcholine receptor signaling pathway	-4.14612	-3.94779	-5.3598
GO:1905477	positive regulation of protein localization to membrane	-5.09739	-3.0731	-4.01914
GO:0044057	regulation of system process	-5.70889	-3.40847	-4.95777
GO:1903828	negative regulation of protein localization	-5.29774	-3.3741	-4.8797
GO:0006275	regulation of DNA replication	-4.71514	-3.63901	-5.56717
GO:0040029	epigenetic regulation of gene expression	-3.84118	-3.16372	-5.49233
GO:0031123	RNA 3'-end processing	-5.75004	-2.66498	-4.59957
GO:0021915	neural tube development	-5.53052	-2.43975	-4.80623
GO:0031330	negative regulation of cellular catabolic process	-5.07739	-2.88767	-4.66182
GO:0090398	cellular senescence	-5.32014	-2.56129	-4.21428
GO:0098664	G protein-coupled serotonin receptor signaling pathway	-4.9479	-2.21706	-4.63582
GO:0021895	cerebral cortex neuron differentiation	-4.44735	-2.59571	-4.1431
GO:1903706	regulation of hemopoiesis	-4.43316	-2.92838	-3.99977
hsa05017	Spinocerebellar ataxia	-4.3859	-2.96156	-3.37952
GO:0051668	localization within membrane	-4.36574	-3.67913	-3.51702
GO:0033044	regulation of chromosome organization	-7.3341	-3.30059	-4.71155
GO:0010639	negative regulation of organelle organization	-3.63676	-2.3365	-3.12171
GO:0060996	dendritic spine development	-3.35904	-2.39817	-3.10057
GO:0022411	cellular component disassembly	-3.42554	-2.39368	-4.31976
GO:0097190	apoptotic signaling pathway	-2.76539	-2.84161	-4.68473
hsa04723	Retrograde endocannabinoid signaling	-5.55041	-4.35191	-6.82011
GO:0048598	embryonic morphogenesis	-5.88418	-4.73417	-6.79175
hsa04020	Calcium signaling pathway	-3.5226	-4.07492	-6.00077
hsa04360	Axon guidance	-4.71881	-5.65425	-4.83313
GO:0034976	response to endoplasmic reticulum stress	-4.39624	-4.3218	-4.74676
GO:0030029	actin filament-based process	-5.46122	-4.33431	-5.17549
GO:0021953	central nervous system neuron differentiation	-4.14602	-5.08595	-4.29118
GO:1903564	regulation of protein localization to cilium	-4.44838	-4.21436	-4.22838
GO:0032200	telomere organization	-4.12882	-5.39134	-5.43622
hsa03083	Polycomb repressive complex	-4.38462	-4.97977	-5.01497
GO:0007269	neurotransmitter secretion	-4.66864	-5.83338	-4.704
GO:0034762	regulation of transmembrane transport	-5.01927	-5.20007	-3.91325
hsa04710	Circadian rhythm	-4.18725	-4.60385	-3.86311
GO:0050770	regulation of axonogenesis	-4.1993	-5.7433	-3.99759
GO:0032259	methylation	-6.01064	-7.52064	-7.5937
GO:0033365	protein localization to organelle	-8.81754	-6.53258	-9.6187
GO:0009314	response to radiation	-6.72067	-6.71123	-6.11824
GO:0060322	head development	-7.46116	-8.95105	-6.76557
GO:0001501	skeletal system development	-7.91886	-6.33971	-6.75115
GO:0065004	protein-DNA complex assembly	-6.52388	-8.69543	-9.79267
GO:0051301	cell division	-8.06573	-6.44659	-7.51662
GO:0042752	regulation of circadian rhythm	-8.62809	-6.53884	-6.58672
hsa04728	Dopaminergic synapse	-7.13908	-9.19816	-9.89743
GO:0051965	positive regulation of synapse assembly	-7.61965	-6.96556	-7.00447
hsa04010	MAPK signaling pathway	-7.9002	-6.63505	-8.82821
GO:0032786	positive regulation of DNA-templated transcription, elongation	-5.22171	-7.61755	-6.13823
GO:0030705	cytoskeleton-dependent intracellular transport	-5.07037	-6.41423	-6.01372
GO:0051640	organelle localization	-5.63827	-7.20773	-6.36329
GO:0050808	synapse organization	-5.52067	-6.1612	-6.23563
GO:0071805	potassium ion transmembrane transport	-6.56459	-8.23561	-5.2755
GO:0007610	behavior	-6.48895	-6.91037	-5.85477
GO:0051276	chromosome organization	-7.62978	-12.4067	-9.3102
GO:0010975	regulation of neuron projection development	-8.33506	-10.0747	-9.01372
GO:0099536	synaptic signaling	-7.92135	-11.2554	-8.22472
GO:0010564	regulation of cell cycle process	-9.00121	-4.67622	-7.95202
GO:0051056	regulation of small GTPase mediated signal transduction	-6.02097	-5.65935	-6.10124
GO:0050804	modulation of chemical synaptic transmission	-9.34269	-5.97486	-9.14426
GO:0018205	peptidyl-lysine modification	-8.04705	-4.07781	-8.38336
GO:0070201	regulation of establishment of protein localization	-10.3062	-5.82511	-8.15398
GO:0018193	peptidyl-amino acid modification	-11.4255	-9.41013	-10.672
GO:0032446	protein modification by small protein conjugation	-11.3138	-7.2004	-12.3008
GO:0031175	neuron projection development	-10.124	-8.95311	-9.74293
GO:0032774	RNA biosynthetic process	-8.53776	-6.82296	-10.0335
GO:0006974	DNA damage response	-17.6984	-17.7862	-17.9895
GO:0051052	regulation of DNA metabolic process	-12.898	-11.1094	-14.6172
GO:0016071	mRNA metabolic process	-16.4056	-12.8553	-15.8721
GO:0006325	chromatin organization	-29.9329	-32.0916	-30.2977
GO:0098935	dendritic transport	0	-2.90891	-2.01703
GO:0022038	corpus callosum development	0	-3.32391	0
